# Supplementary material for: Rapamycin Alternatively Modifies Mitochondrial Dynamics in Dendritic Cells to Reduce Kidney Ischemic Reperfusion Injury
Source: Int J Mol Sci. 2021 May 20;22(10):5386. doi: 10.3390/ijms22105386 (PMC8160749; doi:10.3390/ijms22105386)
Supplement: Supplementary file 1 [file ijms-22-05386-s001.zip]

Archive with 1 entries (1 files):
- ijms-1209255-supplementary.pdf
